# Supplementary material for: Description of Aeminiaceae fam. nov., Aeminium gen. nov. and Aeminiumludgeri sp. nov. (Capnodiales), isolated from a biodeteriorated art-piece in the Old Cathedral of Coimbra, Portugal
Source: MycoKeys. 2019 Jan 28;(45):57–73. doi: 10.3897/mycokeys.45.31799 (PMC6361875; doi:10.3897/mycokeys.45.31799)
Supplement: XML Treatment for Aeminiaceae [file mycokeys.45.31799-treatment1.xml]

<!DOCTYPE tp:taxon-treatment
  PUBLIC "-//TaxonX//DTD Taxonomic Treatment Publishing DTD v0 20100105//EN" "tax-treatment-NSO.dtd">
<tp:taxon-treatment xmlns:tp="http://www.plazi.org/taxpub"><tp:treatment-meta><kwd-group><label>Taxon classification</label><kwd><named-content xmlns:xlink="http://www.w3.org/1999/xlink" content-type="kingdom">Fungi</named-content></kwd><kwd><named-content xmlns:xlink="http://www.w3.org/1999/xlink" content-type="order">Capnodiales</named-content></kwd><kwd><named-content xmlns:xlink="http://www.w3.org/1999/xlink" content-type="family">Aeminiaceae</named-content></kwd></kwd-group><mixed-citation publication-type="journal"><person-group><name><surname>Trovão</surname><given-names>João</given-names></name><name><surname>Tiago</surname><given-names>Igor</given-names></name><name><surname>Soares</surname><given-names>Fabiana</given-names></name><name><surname>Paiva</surname><given-names>Diana Sofia</given-names></name><name><surname>Mesquita</surname><given-names>Nuno</given-names></name><name><surname>Coelho</surname><given-names>Catarina</given-names></name><name><surname>Catarino</surname><given-names>Lídia</given-names></name><name><surname>Gil</surname><given-names>Francisco</given-names></name><name><surname>Portugal</surname><given-names>António</given-names></name></person-group><article-title>Description of <tp:taxon-name><tp:taxon-name-part taxon-name-part-type="family">Aeminiaceae</tp:taxon-name-part></tp:taxon-name> fam. nov., <italic><tp:taxon-name><tp:taxon-name-part taxon-name-part-type="genus" reg="Aeminium">Aeminium</tp:taxon-name-part></tp:taxon-name></italic> gen. nov. and <italic><tp:taxon-name><tp:taxon-name-part taxon-name-part-type="genus" reg="Aeminium">Aeminium</tp:taxon-name-part><tp:taxon-name-part taxon-name-part-type="species" reg="ludgeri">ludgeri</tp:taxon-name-part></tp:taxon-name></italic> sp. nov. (<tp:taxon-name><tp:taxon-name-part taxon-name-part-type="order">Capnodiales</tp:taxon-name-part></tp:taxon-name>), isolated from a biodeteriorated art-piece in the Old Cathedral of Coimbra, Portugal</article-title><source>MycoKeys</source><day>28</day><month>1</month><year>2019</year><volume>2019</volume><issue>45</issue><fpage>57</fpage><lpage>73</lpage><pub-id pub-id-type="doi">10.3897/mycokeys.45.31799</pub-id></mixed-citation></tp:treatment-meta><tp:nomenclature><tp:taxon-name>
              <tp:taxon-name-part taxon-name-part-type="family">Aeminiaceae</tp:taxon-name-part>
              <object-id xmlns:xlink="http://www.w3.org/1999/xlink" content-type="mycobank" xlink:type="simple">824975</object-id>
            </tp:taxon-name><tp:taxon-authority>J. Trovão, I. Tiago &amp; A. Portugal</tp:taxon-authority><tp:taxon-status xmlns:xlink="http://www.w3.org/1999/xlink" xlink:type="simple">fam. nov.</tp:taxon-status></tp:nomenclature><tp:treatment-sec sec-type="description" id="SECID0EZEAE"><title>Description.</title><p>Asexual morph: mycelium consisting of septate, smooth hyphae, gradually becoming widen, thick-walled, darker and developing into meristematic chains of conidia. Conidia dark brown, thick-walled, smooth, rugose, globose with single central septa resulting from the differentiation of toruloid-like hyphal cells. Sexual morph: unknown.</p></tp:treatment-sec><tp:treatment-sec sec-type="type genus" id="SECID0E5EAE"><title>Type genus.</title><p><italic><tp:taxon-name><tp:taxon-name-part taxon-name-part-type="genus" reg="Aeminium">Aeminium</tp:taxon-name-part></tp:taxon-name></italic> J. Trovão, I. Tiago &amp; A. Portugal.</p></tp:treatment-sec><tp:treatment-sec sec-type="type species" id="SECID0ELFAE"><title>Type species.</title><p><italic><tp:taxon-name><tp:taxon-name-part taxon-name-part-type="genus" reg="Aeminium">Aeminium</tp:taxon-name-part><tp:taxon-name-part taxon-name-part-type="species" reg="ludgeri">ludgeri</tp:taxon-name-part></tp:taxon-name></italic> J. Trovão, I. Tiago &amp; A. Portugal.</p><!--PageBreak --><!--PageBreak --></tp:treatment-sec><tp:treatment-sec sec-type="notes" id="SECID0E5FAE"><title>Notes.</title><p>Members of <tp:taxon-name><tp:taxon-name-part taxon-name-part-type="family">Aeminiaceae</tp:taxon-name-part></tp:taxon-name> encompass microcolonial black fungi occurring in deteriorated limestones and are classified as halotolerant, xerophilic, and facultative alkaliphiles. They exhibit slow growth and late melanization, derived from the late differentiation of intercalary or terminal hyphal cells into arthroconidia, that turn olivaceous brown to dark. Fully maturation of the arthroconidia occurs after at least a 2-month incubation period. Their geographical distribution seems to be confined, for now, to limestones in the Iberian Peninsula, although further sampling is necessary to fully highlight their complete geographical and ecological spectrum.</p></tp:treatment-sec></tp:taxon-treatment>
