# Supplementary material for: Description of Aeminiaceae fam. nov., Aeminium gen. nov. and Aeminiumludgeri sp. nov. (Capnodiales), isolated from a biodeteriorated art-piece in the Old Cathedral of Coimbra, Portugal
Source: MycoKeys. 2019 Jan 28;(45):57–73. doi: 10.3897/mycokeys.45.31799 (PMC6361875; doi:10.3897/mycokeys.45.31799)
Supplement: XML Treatment for Aeminium [file mycokeys.45.31799-treatment2.xml]

<!DOCTYPE tp:taxon-treatment
  PUBLIC "-//TaxonX//DTD Taxonomic Treatment Publishing DTD v0 20100105//EN" "tax-treatment-NSO.dtd">
<tp:taxon-treatment xmlns:tp="http://www.plazi.org/taxpub"><tp:treatment-meta><kwd-group><label>Taxon classification</label><kwd><named-content xmlns:xlink="http://www.w3.org/1999/xlink" content-type="kingdom">Fungi</named-content></kwd><kwd><named-content xmlns:xlink="http://www.w3.org/1999/xlink" content-type="order">Capnodiales</named-content></kwd><kwd><named-content xmlns:xlink="http://www.w3.org/1999/xlink" content-type="family">Aeminiaceae</named-content></kwd></kwd-group><mixed-citation publication-type="journal"><person-group><name><surname>Trovão</surname><given-names>João</given-names></name><name><surname>Tiago</surname><given-names>Igor</given-names></name><name><surname>Soares</surname><given-names>Fabiana</given-names></name><name><surname>Paiva</surname><given-names>Diana Sofia</given-names></name><name><surname>Mesquita</surname><given-names>Nuno</given-names></name><name><surname>Coelho</surname><given-names>Catarina</given-names></name><name><surname>Catarino</surname><given-names>Lídia</given-names></name><name><surname>Gil</surname><given-names>Francisco</given-names></name><name><surname>Portugal</surname><given-names>António</given-names></name></person-group><article-title>Description of <tp:taxon-name><tp:taxon-name-part taxon-name-part-type="family">Aeminiaceae</tp:taxon-name-part></tp:taxon-name> fam. nov., <italic><tp:taxon-name><tp:taxon-name-part taxon-name-part-type="genus" reg="Aeminium">Aeminium</tp:taxon-name-part></tp:taxon-name></italic> gen. nov. and <italic><tp:taxon-name><tp:taxon-name-part taxon-name-part-type="genus" reg="Aeminium">Aeminium</tp:taxon-name-part><tp:taxon-name-part taxon-name-part-type="species" reg="ludgeri">ludgeri</tp:taxon-name-part></tp:taxon-name></italic> sp. nov. (<tp:taxon-name><tp:taxon-name-part taxon-name-part-type="order">Capnodiales</tp:taxon-name-part></tp:taxon-name>), isolated from a biodeteriorated art-piece in the Old Cathedral of Coimbra, Portugal</article-title><source>MycoKeys</source><day>28</day><month>1</month><year>2019</year><volume>2019</volume><issue>45</issue><fpage>57</fpage><lpage>73</lpage><pub-id pub-id-type="doi">10.3897/mycokeys.45.31799</pub-id></mixed-citation></tp:treatment-meta><tp:nomenclature><tp:taxon-name>
              <tp:taxon-name-part taxon-name-part-type="genus" reg="Aeminium">Aeminium</tp:taxon-name-part>
              <object-id xmlns:xlink="http://www.w3.org/1999/xlink" content-type="mycobank" xlink:type="simple">824976</object-id>
            </tp:taxon-name><tp:taxon-authority>J. Trovão, I. Tiago &amp; A. Portugal</tp:taxon-authority><tp:taxon-status xmlns:xlink="http://www.w3.org/1999/xlink" xlink:type="simple">gen. nov.</tp:taxon-status></tp:nomenclature><tp:treatment-sec sec-type="description" id="SECID0EQHAE"><title>Description.</title><p>Asexual morph: mycelium consisting of septate, smooth hyphae, gradually becoming widen, thick-walled, darker and developing into meristematic chains of conidia. Conidia dark brown, thick-walled, smooth, rugose, globose with single central septa resulting from the differentiation of toruloid-like hyphal cells. Chlamydospores not observed in culture. Sexual morph: unknown.</p></tp:treatment-sec><tp:treatment-sec sec-type="etymology" id="SECID0EVHAE"><title>Etymology.</title><p>Named after the old Latin name of Coimbra (<tp:taxon-name><tp:taxon-name-part taxon-name-part-type="genus" reg="Aeminium">Aeminium</tp:taxon-name-part></tp:taxon-name>), the city where the strains were isolated.</p></tp:treatment-sec><tp:treatment-sec sec-type="type species" id="SECID0EBIAE"><title>Type species.</title><p><italic><tp:taxon-name><tp:taxon-name-part taxon-name-part-type="genus" reg="Aeminium">Aeminium</tp:taxon-name-part><tp:taxon-name-part taxon-name-part-type="species" reg="ludgeri">ludgeri</tp:taxon-name-part></tp:taxon-name></italic> J. Trovão, I. Tiago &amp; A. Portugal.</p></tp:treatment-sec></tp:taxon-treatment>
