# Supplementary material for: Description of Aeminiaceae fam. nov., Aeminium gen. nov. and Aeminiumludgeri sp. nov. (Capnodiales), isolated from a biodeteriorated art-piece in the Old Cathedral of Coimbra, Portugal
Source: MycoKeys. 2019 Jan 28;(45):57–73. doi: 10.3897/mycokeys.45.31799 (PMC6361875; doi:10.3897/mycokeys.45.31799)
Supplement: XML Treatment for Aeminium ludgeri [file mycokeys.45.31799-treatment3.xml]

<!DOCTYPE tp:taxon-treatment
  PUBLIC "-//TaxonX//DTD Taxonomic Treatment Publishing DTD v0 20100105//EN" "tax-treatment-NSO.dtd">
<tp:taxon-treatment xmlns:tp="http://www.plazi.org/taxpub"><tp:treatment-meta><kwd-group><label>Taxon classification</label><kwd><named-content xmlns:xlink="http://www.w3.org/1999/xlink" content-type="kingdom">Fungi</named-content></kwd><kwd><named-content xmlns:xlink="http://www.w3.org/1999/xlink" content-type="order">Capnodiales</named-content></kwd><kwd><named-content xmlns:xlink="http://www.w3.org/1999/xlink" content-type="family">Aeminiaceae</named-content></kwd></kwd-group><mixed-citation publication-type="journal"><person-group><name><surname>Trovão</surname><given-names>João</given-names></name><name><surname>Tiago</surname><given-names>Igor</given-names></name><name><surname>Soares</surname><given-names>Fabiana</given-names></name><name><surname>Paiva</surname><given-names>Diana Sofia</given-names></name><name><surname>Mesquita</surname><given-names>Nuno</given-names></name><name><surname>Coelho</surname><given-names>Catarina</given-names></name><name><surname>Catarino</surname><given-names>Lídia</given-names></name><name><surname>Gil</surname><given-names>Francisco</given-names></name><name><surname>Portugal</surname><given-names>António</given-names></name></person-group><article-title>Description of <tp:taxon-name><tp:taxon-name-part taxon-name-part-type="family">Aeminiaceae</tp:taxon-name-part></tp:taxon-name> fam. nov., <italic><tp:taxon-name><tp:taxon-name-part taxon-name-part-type="genus" reg="Aeminium">Aeminium</tp:taxon-name-part></tp:taxon-name></italic> gen. nov. and <italic><tp:taxon-name><tp:taxon-name-part taxon-name-part-type="genus" reg="Aeminium">Aeminium</tp:taxon-name-part><tp:taxon-name-part taxon-name-part-type="species" reg="ludgeri">ludgeri</tp:taxon-name-part></tp:taxon-name></italic> sp. nov. (<tp:taxon-name><tp:taxon-name-part taxon-name-part-type="order">Capnodiales</tp:taxon-name-part></tp:taxon-name>), isolated from a biodeteriorated art-piece in the Old Cathedral of Coimbra, Portugal</article-title><source>MycoKeys</source><day>28</day><month>1</month><year>2019</year><volume>2019</volume><issue>45</issue><fpage>57</fpage><lpage>73</lpage><pub-id pub-id-type="doi">10.3897/mycokeys.45.31799</pub-id></mixed-citation></tp:treatment-meta><tp:nomenclature><tp:taxon-name>
              <tp:taxon-name-part taxon-name-part-type="genus" reg="Aeminium">Aeminium</tp:taxon-name-part>
              <tp:taxon-name-part taxon-name-part-type="species" reg="ludgeri">ludgeri</tp:taxon-name-part>
              <object-id xmlns:xlink="http://www.w3.org/1999/xlink" content-type="mycobank" xlink:type="simple">824977</object-id>
            </tp:taxon-name><tp:taxon-authority>J. Trovão, I. Tiago &amp; A. Portugal</tp:taxon-authority><tp:taxon-status xmlns:xlink="http://www.w3.org/1999/xlink" xlink:type="simple">sp. nov.</tp:taxon-status><xref ref-type="fig" rid="F2">Figure 2</xref><xref ref-type="supplementary-material" rid="S5">and Suppl. material 5: Figure S4.</xref></tp:nomenclature><tp:treatment-sec sec-type="diagnosis" id="SECID0EVKTY"><title>Type.</title><p>Portugal, Coimbra (<named-content xmlns:xlink="http://www.w3.org/1999/xlink" content-type="dwc:verbatimCoordinates" xlink:type="simple"><named-content content-type="geo-json" specific-use="{&#34;type&#34;:&#34;Point&#34;,&#34;coordinates&#34;:[-8.427222,40.208889]}" id="NCID0ELKAE" xlink:type="simple">40°12'32"N, 8°25'38"W</named-content></named-content>), isolated from a biodeteriorated limestone art piece in the Old Cathedral of Coimbra, 22 November 2016, Igor Tiago, (holotype: permanently preserved in metabolically inactive state DSM 106916).</p></tp:treatment-sec><tp:treatment-sec sec-type="etymology" id="SECID0EQKAE"><title>Etymology.</title><p>In memory of our late colleague Ludgero Avelar.</p></tp:treatment-sec><tp:treatment-sec sec-type="diagnosis" id="SECID0EVKAE"><title>Diagnosis.</title><p>Phylogenetic analysis based on the concatenated ITS rDNA, LSU and <italic>rpb2</italic> dataset considered in the present study clustered the retrieved strains in a monophyletic separate lineage related to the families <tp:taxon-name><tp:taxon-name-part taxon-name-part-type="family">Neodevriesiaceae</tp:taxon-name-part></tp:taxon-name> and <tp:taxon-name><tp:taxon-name-part taxon-name-part-type="family">Extremaceae</tp:taxon-name-part></tp:taxon-name>. Therefore, a new family <tp:taxon-name><tp:taxon-name-part taxon-name-part-type="family">Aeminiaceae</tp:taxon-name-part></tp:taxon-name> fam. nov, a new genus <italic><tp:taxon-name><tp:taxon-name-part taxon-name-part-type="genus" reg="Aeminium">Aeminium</tp:taxon-name-part></tp:taxon-name></italic> gen. nov., and a new species <italic><tp:taxon-name><tp:taxon-name-part taxon-name-part-type="genus" reg="Aeminium">Aeminium</tp:taxon-name-part><tp:taxon-name-part taxon-name-part-type="species" reg="ludgeri">ludgeri</tp:taxon-name-part></tp:taxon-name></italic> sp. nov. in the order <tp:taxon-name><tp:taxon-name-part taxon-name-part-type="order">Capnodiales</tp:taxon-name-part></tp:taxon-name> are here proposed.</p></tp:treatment-sec><tp:treatment-sec sec-type="description" id="SECID0E4LAE"><title>Description.</title><p>Mycelium initially consisting of branched, septate, smooth, subhyaline to pale green, 2–3 μm wide hyphae. Hyphae moniliform, gradually becoming widen, thick-walled, darker and developing into meristematic conidial chains. Conidiophores micronematous. Arthroconidia dark brown, thick-walled, smooth, sometimes rugose, globose, measuring 3.5–6 × 4.5–6 μm, single central septa, resulting from the differentiation of intercalary or terminal toruloid-like hyphal cells. Sexual morph unknown.</p><fig id="F2" position="float" orientation="portrait"><label>Figure 2.</label><caption><p><italic><tp:taxon-name><tp:taxon-name-part taxon-name-part-type="genus" reg="Aeminium">Aeminium</tp:taxon-name-part><tp:taxon-name-part taxon-name-part-type="species" reg="ludgeri">ludgeri</tp:taxon-name-part></tp:taxon-name></italic><bold>a</bold> Colony appearance on PDA <bold>b</bold> Colony appearance on <abbrev xmlns:xlink="http://www.w3.org/1999/xlink" xlink:title="Malt Extract Agar" id="ABBRID0EZMAE" xlink:type="simple">MEA</abbrev>+10% NaCl (w/v) <bold>c</bold> Colony appearance on DG-18 <bold>d</bold> Colony appearance on PDA after maturation <bold>e</bold> Colony appearance on <abbrev xmlns:xlink="http://www.w3.org/1999/xlink" xlink:title="Malt Extract Agar" id="ABBRID0EDNAE" xlink:type="simple">MEA</abbrev>+10% NaCl (w/v) after maturation <bold>f</bold> Colony appearance on DG-18 after maturation <bold>g</bold> Initial simple, branched, septate hyphae becoming toruloid-like (scale 20 μm) <bold>h</bold> Differentiated, toruloid-like hyphae and mature chains of arthroconidia (scale 50 μm) <bold>i</bold> Intercalary and terminal conidial chains (scale 20 μm); <bold>j</bold> typical aspect of arthroconidia (scale 20 μm)</p></caption><graphic xmlns:xlink="http://www.w3.org/1999/xlink" xlink:href="mycokeys-45-057-g002.jpg" position="float" orientation="portrait" xlink:type="simple" id="oo_260322.jpg"/></fig><!--PageBreak --><!--PageBreak --></tp:treatment-sec><tp:treatment-sec sec-type="description" id="SECID0EYNAE"><title>Culture characteristics.</title><p>On 6 weeks old PDA plates, colonies growing slowly, to 8 mm in diameter, cerebriform, irregular, raised centrally, often moist, deeply immersed into agar, pale pink, with scarce velvety, pale pink-hyaline, aerial, short hyphae and well-defined, small, white, and glossy margin; pale pink on reverse. After at least 2 months, colonies become fully mature and melanized, olivaceous brown-black on top and on reverse. On 6 weeks old <abbrev xmlns:xlink="http://www.w3.org/1999/xlink" xlink:title="Malt Extract Agar" id="ABBRID0E5NAE" xlink:type="simple">MEA</abbrev>+10% NaCl plates, colonies growing slowly, to 25 mm in diameter, flat, circular, moist, pale pink, with prominent velvety pale pink-hyaline aerial short hyphae and with undulate margin; pale pink in reverse. After at least 2 months, colonies become fully mature and melanized, with velvety grey-white aerial short hyphae, filiform margin, olivaceous brown on top and in reverse. On 6-weeks-old DG-18 plates, colonies growing slowly, to 20 mm in diameter, flat, irregular, often moist, deeply immersed into agar, with velvety yellow-pale brown aerial short hyphae and with irregular undulate white margin; yellow-pale brown in reverse. After at least 2 months, colonies become fully mature and melanized, raised, rugose, olivaceous brown-black on top and in reverse.</p></tp:treatment-sec><tp:treatment-sec sec-type="distribution" id="SECID0ECOAE"><title>Distribution.</title><p>Portugal.</p></tp:treatment-sec><tp:treatment-sec sec-type="material" id="SECID0EHOAE"><title>Additional specimens examined.</title><p>Portugal, Coimbra (<named-content xmlns:xlink="http://www.w3.org/1999/xlink" content-type="dwc:verbatimCoordinates" xlink:type="simple"><named-content content-type="geo-json" specific-use="{&#34;type&#34;:&#34;Point&#34;,&#34;coordinates&#34;:[-8.427222,40.208889]}" id="NCID0EQOAE" xlink:type="simple">40°12'32"N, 8°25'38"W</named-content></named-content>), isolated from a biodeteriorated limestone art piece in the Old Cathedral of Coimbra, I. Tiago, living culture E8, ibid. living culture E11, ibid. living culture E12, ibid. living culture E13, ibid. living culture E14, ibid. living culture E15, ibid. living culture E16, ibid. living culture E17, ibid. living culture E18; ibid. living culture E19.</p></tp:treatment-sec><tp:treatment-sec><!--Section generated to contain objects referenced in tp:taxon-treatment.--><supplementary-material xmlns:xlink="http://www.w3.org/1999/xlink" id="S5" position="float" orientation="portrait" xlink:type="simple"><label>Supplementary material 5</label><p>Figure S4. Representative drawing of <italic><tp:taxon-name><tp:taxon-name-part taxon-name-part-type="genus" reg="Aeminium">Aeminium</tp:taxon-name-part><tp:taxon-name-part taxon-name-part-type="species" reg="ludgeri">ludgeri</tp:taxon-name-part></tp:taxon-name></italic></p><p>Data type: species data</p><p>Explanation note: a) initial simple, branched, septate hyphae becoming toruloid-like and strongly melanized; b) differentiated, toruloid-like hyphae with chains of arthroconidia; c) and d) arthroconidia (scale 10 μm).</p><media xlink:href="mycokeys-45-057-s005.pdf" mimetype="application" mime-subtype="pdf" position="float" orientation="portrait" xlink:type="simple" id="oo_260327.pdf"/><permissions><license license-type="creative-commons-attribution" xlink:href="http://creativecommons.org/licenses/by/4.0/" xlink:type="simple"><license-p>This is an open access article distributed under the terms of the Creative Commons Attribution License (CC BY 4.0), which permits unrestricted use, distribution, and reproduction in any medium, provided the original author and source are credited.</license-p></license></permissions><attrib specific-use="authors">João Trovão, Igor Tiago, Fabiana Soares, Diana Sofia Paiva, Nuno Mesquita, Catarina Coelho, Lídia Catarino, Francisco Gil, António Portugal</attrib></supplementary-material></tp:treatment-sec></tp:taxon-treatment>
